# Supplementary material for: Comprehensive Analyses of Nitric Oxide-Induced Plant Stem Cell-Related Genes in Arabidopsis thaliana
Source: Genes (Basel). 2019 Mar 1;10(3):190. doi: 10.3390/genes10030190 (PMC6471024; doi:10.3390/genes10030190)
Supplement: Supplementary file 1 [file genes-10-00190-s001.zip]

Archive with 3 entries (3 files):
- Supplementary files/~$Supplementary Table S2.xlsx
- Supplementary files/Supplementary Table S1.docx
- Supplementary files/Supplementary Table S2.xlsx
