# Supplementary material for: Comprehensive Analyses of Nitric Oxide-Induced Plant Stem Cell-Related Genes in Arabidopsis thaliana
Source: Genes (Basel). 2019 Mar 1;10(3):190. doi: 10.3390/genes10030190 (PMC6471024; doi:10.3390/genes10030190)
Supplement: Supplementary file 1 [file genes-10-00190-s001.zip › Supplementary files/Supplementary Table S2.xlsx]

## Sheet: Sheet1
Table S2. List of stem cell-related DEGs in response to 1mM CySNO
No	ID	Acc	Name	FPKM(1)	FPKM(2)	Fold Change	Log2 Fold change	p-value	q-value	Annotation
1	MERGEG001996	AT1G19050	ARR7	27.06	111.75	4.12971	2.04581	0	0	Encodes a member of the Arabidopsis response regulator (ARR) family, most closely related to ARR15. A two-component response regulator protein containing a phosphate accepting domain in the receiver domain but lacking a DNA binding domain in the output domain. Involved in response to cytokinin and meristem stem cell maintenance. Arr7 protein is stabilized by cytokinin.
2	MERGEG006880	AT1G68795	CLE12	1.11	3.69	3.32432	1.72935	0.005448	0.017848	Member of a large family of putative ligands homologous to the Clavata3 gene. Consists of a single exon.
3	MERGEG007424	AT1G73965	CLE13	0.18	1.89	10.5	3.39237	0.000489	0.002226	Member of a large family of putative ligands homologous to the Clavata3 gene. Consists of a single exon. Can partially replace CLV3 function in vivo.
4	MERGEG024598	AT4G35550	ATWOX13	9.58	37.24	3.88727	1.95886	1e-06	9e-06	Encodes a WUSCHEL-related homeobox gene family member with 65 amino acids in its homeodomain. WOX13 is the only family member that does not contain a sequence of eight residues (TLPLFPMH) downstream of the homeodomain called the WUS box.
5	MERGEG024747	AT4G36920	AP2	4.8	11.16	2.325	1.21796	0.002681	0.009752	Encodes a floral homeotic gene, a member of the AP2/EREBP (ethylene responsive element binding protein) class of transcription factors and is involved in the specification of floral organ identity, establishment of floral meristem identity, suppression of floral meristem indeterminancy, and development of the ovule and seed coat. AP2 also has a role in controlling seed mass. Dominant negative all…
6	MERGEG000335	AT1G04020	BARD1	1.18	0.15	7.86667	-3.01192	0.004212	0.01433	Encodes a protein containing two tandem BRCA1 C-Terminal (BRCT) domains, which function in phosphorylation-dependent protein–protein interactions.Loss of function mutations cause defects in meristem organization due to failure to repress WUS. BARD1 binds to WUS promoter
7	MERGEG005571	AT1G56260	MDO1	3.62	1.22	2.96721	-1.5688	0.005916	0.01916	Required for the maintenance of stem cells through a reduction in DNA damage.
8	MERGEG006487	AT1G65380	CLV2	3.77	0.66	5.71212	-2.52441	0	3e-06	Receptor-like protein containing leucine-rich repeats. Regulates both meristem and organ development in Arabidopsis.
9	MERGEG007618	AT1G75820	CLV1	21.99	9.9	2.22121	-1.15204	0.000437	0.002016	Putative receptor kinase with an extracellular leucine-rich domain. Controls shoot and floral meristem size, and contributes to establish and maintain floral meristem identity. Negatively regulated by KAPP (kinase-associated protein phosphatase). CLV3 peptide binds directly CLV1 ectodomain.
10	MERGEG008234	AT2G01505	CLE16	5.52	0.23	24	-4.60687	1.4e-05	9.1e-05	Member of a large family of putative ligands homologous to the Clavata3 gene. Consists of a single exon.
11	MERGEG012061	AT2G34780	MEE22	6.65	3.12	2.13141	-1.08885	0.00928	0.027886	Encodes a novel protein of unknown function that is essential for embryonic development. Severe loss of function alleles are embryo lethal. Analysis of a partial loss of function allele indicates a role for EMB1611 in regulation of endoreduplication and maintenance of meristem cell fate. It appears to be required for maintaining the CLV-WUS regulatory pathway.
12	MERGEG016354	AT3G25905	CLE27	1.01	0.13	7.76923	-2.9454	0.009926	0.029525	Member of a large family of putative ligands homologous to the Clavata3 gene. Consists of a single exon.
13	MERGEG018546	AT3G49670	BAM2	23.18	5.58	4.15412	-2.05376	0	0	Encodes a CLAVATA1-related receptor kinase-like protein required for both shoot and flower meristem function. Very similar to BAM1,with more than 85% a.a. identity. It has a broad expression pattern and is involved in vascular strand development in the leaf, control of leaf shape, size and symmetry, male gametophyte development and ovule specification and function. Anthers of double mutants (bam1…
14	MERGEG019064	AT3G54220	SCR	20.95	4.17	5.02398	-2.32938	0	0	Encodes a member of a novel family having similarity to DNA binding proteins containing basic-leucine zipper regions; scr is expressed in cortex/endodermal initial cells and in the endodermal cell lineage. Regulates the radial organization of the root. Is required cell-autonomously for distal specification of the quiescent center, which in turn regulates stem cell fate of immediately surrounding …
15	MERGEG025778	AT5G07180	ERL2	4.06	1.03	3.94175	-1.9748	9e-06	5.9e-05	Encodes a receptor-like kinase that, together with ER and ERL1 governs the initial decision of protodermal cells to either divide proliferatively to produce pavement cells or divide asymmetrically to generate stomatal complexes. It is also important for maintaining stomatal stem cell activity and preventing terminal differentiation of the meristemoid into the guard mother cell. When heterozygous …
16	MERGEG026346	AT5G13290	CRN	6.17	1.21	5.09917	-2.35339	4.3e-05	0.00025	Encodes a protein with predicted Ser/Thr kinase activity and membrane localization that is involved in the CLV3 signaling pathway that represses WUS expression in the meristem. Loss of function of CRN can suppress the phenotype caused by overexpression of CLV3. SOL2 isolated as a suppressor of root- specific overexpression of CLE19, a clavata3 like gene. sol2 partially suppresses the short root p…
17	MERGEG026997	AT5G19260	-	8.67	2.18	3.97706	-1.99529	6.5e-05	0.000367	A member of the FAF family proteins encoded by the FANTASTIC FOUR (FAF) genes: AT4G02810 (FAF1), AT1G03170 (FAF2), AT5G19260 (FAF3) and AT3G06020 (FAF4). FAFs have the potential to regulate shoot meristem size in Arabidopsis thaliana. FAFs can repress WUS, which ultimately leads to an arrest of meristem activity in FAF overexpressing lines.
18	MERGEG029736	AT5G43810	ZLL	5.58	1.56	3.57692	-1.84096	3.7e-05	0.000222	Encodes Argonaute10, a member of the EIF2C (elongation initiation factor 2c)/ Argonaute class of proteins. Required to establish the central-peripheral organization of the embryo apex. Along with WUS and CLV genes, controls the relative organization of central zone and peripheral zone cells in meristems. Acts in embryonic provascular tissue potentiating WUSCHEL function during meristem developmen…
19	MERGEG032085	AT5G64770	RGF9	321.48	28.05	11.461	-3.51861	0	0	Encodes a root meristem growth factor (RGF). Belongs to a family of functionally redundant homologous peptides that are secreted, tyrosine-sulfated, and expressed mainly in the stem cell area and the innermost layer of central columella cells. RGFs are required for maintenance of the root stem cell niche and transit amplifying cell proliferation. Members of this family include: At5g60810 (RGF1), …
20	MERGEG032199	AT5G65700	BAM1	20.88	4.85	4.30515	-2.10693	0	0	Encodes a CLAVATA1-related receptor kinase-like protein required for both shoot and flower meristem function. Very similar to BAM2,with more than 85% a.a. identity. It has a broad expression pattern and is involved in vascular strand development in the leaf, control of leaf shape, size and symmetry, male gametophyte development and ovule specification and function. Anthers of double mutants (bam1…
